# Supplementary material for: Evolving Research Focus on Diet and Cardiovascular Disease: A Systematic Review of 298 Cohort Studies Published from 2019 to 2024
Source: Nutrients. 2025 Jun 26;17(13):2126. doi: 10.3390/nu17132126 (PMC12252054; doi:10.3390/nu17132126)
Supplement: Supplementary file 1 [file nutrients-17-02126-s001.zip]

Archive with 1 entries (1 files):
- nutrients-3695591-supplementary.pdf
